# Supplementary material for: Laser microdissection coupled with RNA-seq analysis of porcine enterocytes infected with an obligate intracellular pathogen (Lawsonia intracellularis)
Source: BMC Genomics. 2013 Jun 24;14:421. doi: 10.1186/1471-2164-14-421 (PMC3718617; doi:10.1186/1471-2164-14-421)
Supplement: Additional file 1: Table S2 — Sequencing and mapping of each biological replicate. [file 1471-2164-14-421-S1.xlsx]

## Sheet: Table S2 
Replicate	Total of reads	Host mapping		Bacterial mapping
		Total	%	Total	%
C1	22095120	18262951	82.656	-	-
C2	20763571	17968464	86.5384	-	-
C3	21959750	18851746	85.8468	-	-
C4	21791650	16996110	77.9937	-	-
C5	22919618	19244285	83.9642	-	-
L1	22951725	18670807	81.3482	992740	4.32534
L2	21827033	16902098	77.4365	1198431	5.49058
L3	22656091	17902168	79.017	878530	3.87768
L4	22030140	19259072	87.4215	782892	3.55373
L5	22365938	18743681	83.8046	1149608	5.13999
