# Supplementary material for: Laser microdissection coupled with RNA-seq analysis of porcine enterocytes infected with an obligate intracellular pathogen (Lawsonia intracellularis)
Source: BMC Genomics. 2013 Jun 24;14:421. doi: 10.1186/1471-2164-14-421 (PMC3718617; doi:10.1186/1471-2164-14-421)
Supplement: Additional file 2: Table S3 — Genes differentially expressed by enterocytes infected with L. intracellularis. [file 1471-2164-14-421-S2.xlsx]

## Sheet: Table S3
	Unigene Symbol	Gene product	Control	Infected	ln(fold change)	p-value*
Up-regulated
Fold change 2.0 to 2.9
	Ssc.19414	Ribosomal protein L5 (RPL5)	215.305	863.088	2.00312	1.96533e-08
	Ssc.1241	Heat shock 10kDa protein 1 (chaperonin 10)	86.6836	354.93	2.0337	4.55854e-05
	Ssc.6117	Fc fragment of IgG, receptor, transporter, alpha	33.0047	135.19	2.03425	2.70462e-10
	Ssc.16315	Citrate synthase	15.5603	63.8136	2.03599	0.032886
	Ssc.862	Phosphofructokinase, platelet	9.68728	39.7318	2.03613	0.00139605
	Ssc.56610	60S ribosomal protein L35a-like	96.6494	397.413	2.03981	0.00953756
	Ssc.56462	Ribosomal protein L26	145.914	604.702	2.05111	0.000642791
	Ssc.3548	Four and a half LIM domains 2 (FHL2)	34.2862	142.899	2.05929	0.000886968
	Ssc.7194	Receptor-like tyrosine kinase	17.1603	71.5598	2.06007	0.00872294
	Ssc.57756	60S ribosomal protein L23a-like	414.923	1750.19	2.0766	0.000762269
	Ssc.7518	Uncharacterized Transcribed locus	2.78205	11.8433	2.08985	0.0101322
	LOC100525613#	40S ribosomal protein S27-like	623.769	2668.21	2.09679	0.00297012
	Ssc.877	Spindle and kinetochore-associated protein 2-like	42.07	180.711	2.10282	0.00145859
	Ssc.80311	ADAM metallopeptidase with thrombospondin type 1 motif	23.9142	102.916	2.10553	0.000317649
	Ssc.53901	40S ribosomal protein S25-like	1167.91	5034.68	2.10798	0.00480773
	Ssc.11666	Eukaryotic translation elongation factor 1 alpha 1 (EEF1A1)	833.836	3597.9	2.10932	1.46236e-06
	Ssc.1440	Dpy-30 homolog (C. elegans) (DPY30)	41.8653	180.779	2.1104	2.15266e-08
	Ssc.16383	Uncharacterized Transcribed locus	11.1955	48.442	2.11334	0.0225704
	Ssc.11095	Ribosomal protein SA	69.5812	303.799	2.12635	0.0225704
	Ssc.236	Protein phosphatase 2, catalytic subunit, beta isozyme	11.1068	49.1662	2.14622	0.0196533
	Ssc.14003	Ribosomal protein L4	297.8	1320.61	2.14879	0.00706503
	Ssc.26233	Kruppel-like factor 3	5.95422	26.5216	2.15518	0.0354426
	Ssc.7096	Ras homolog family member A (RHOA)	83.8692	374.155	2.15742	5.8225e-06
	Ssc.41624	60S ribosomal protein L19	129.931	580.013	2.15834	4.92617e-05
	Ssc.1277	60S ribosomal protein L18a-like	57.1652	255.741	2.16147	0.000654728
	Ssc.29228	Uncharacterized Transcribed locus	9.52868	42.9421	2.17204	0.019756
	Ssc.6777	Complement component 6	21.8493	98.6929	2.17536	0.00953756
	Ssc.56561	40S ribosomal protein S15a-like	381.45	1732.25	2.18308	0.0423285
	Ssc.1202	40S ribosomal protein S3a-like	110.091	500.565	2.18487	5.2438e-05
	Ssc.3633	Coproporphyrinogen oxidase	5.21596	23.8708	2.19424	0.0351421
	Ssc.53882	Tubulin, alpha 1b	76.1209	349.55	2.19914	0.000337241
	Ssc.53883	H3 histone, family 3A	43.8905	202.328	2.20472	0.011736
	Ssc.91996	Receptor tyrosine-protein kinase erbB-3-like	1381.68	6415.5	2.21514	0.0196533
	Ssc.5380	Peroxiredoxin 1	65.0737	302.18	2.21526	8.08922e-05
	Ssc.51874	Protein kish-A-like	7.84554	36.5971	2.22179	0.00953756
	Ssc.26417	Ras homolog family member B (RHOB)	18.7929	88.0286	2.22778	0.012453
	Ssc.10107	High-affinity copper uptake protein (CTR1)	16.7957	78.8989	2.23191	0.0383354
	Ssc.82523	Transcriptional enhancer factor 1	4.0204	19.098	2.24801	0.00525446
	Ssc.2375	Glucose-6-phosphate isomerase	41.6959	198.836	2.2536	3.88126e-11
	LOC100621845#	SWI/SNF complex subunit SMARCC2-like	13.1366	62.6642	2.25405	0.00975722
	Ssc.80249	40S ribosomal protein S11	199.265	951.426	2.2554	7.86343e-06
	Ssc.17161	Ras-related GTP-binding protein A	10.7304	51.4113	2.26039	0.0138126
	Ssc.11184	Defender against cell death 1	22.0825	106.626	2.27159	0.037725
	Ssc.21581	Uncharacterized Transcribed locus	4.05997	19.6314	2.27362	0.0227963
	Ssc.53718	Ribosomal protein, large, P2 (RPLP2)	172.871	838.353	2.27786	0.000144654
	Ssc.56511	60S ribosomal protein L9-like	91.3107	445.847	2.28769	4.82513e-05
	LOC100736787#	Palmitoyltransferase ZDHHC13-like	9691.62	47324.8	2.28779	1.52438e-05
	LOC100737864#	Complement component C6-like	189.08	931.79	2.30101	2.15266e-08
	Ssc.23510	MHC class I antigen 8 - SLA-8	40.0493	197.422	2.30143	0.000313217
	Ssc.22794	Protein tyrosine phosphatase, non-receptor type 11	294.036	1459.66	2.31156	7.16982e-13
	Ssc.15219	Selenophosphate synthetase 2 (SEPHS2)	9.29713	46.3304	2.3171	0.00695113
	Ssc.20036	Mab-21 domain containing 1	105.194	526.88	2.32442	0.000529005
	Ssc.50724	60S ribosomal protein L7a-like	59.166	296.58	2.32558	0.000262458
	Ssc.47940	Sphingomyelin phosphodiesterase, acid-like 3B	16.0956	80.7607	2.32699	9.3877e-06
	Ssc.7705	Adenylyl cyclase-associated protein 1-like	18.0553	91.0061	2.33354	4.18243e-07
	Ssc.8805	Uncharacterized Transcribed locus	4.65804	23.6268	2.34263	0.00975722
	Ssc.13774	Ribosomal protein S12 (RPS12)	243.569	1245.67	2.35452	4.93217e-07
	LOC100518843#	60S ribosomal protein L30-like	1907.67	10017.2	2.3926	0.0495551
	Ssc.4159	GBI1 protein - guanine nucleotide-binding	25.3378	133.393	2.39632	0.0155997
	Ssc.43626	Uncharacterized Transcribed locus	8.2309	43.3921	2.39831	0.00695113
	Ssc.66821	Tubulin alpha-1A	18.4254	97.3047	2.40081	0.019756
	Ssc.2979	Peroxiredoxin 6	7.99783	42.6304	2.4142	0.00015931
	Ssc.59742	40S ribosomal protein S6-like	76.774	413.951	2.43077	0.00769496
	Ssc.6830	Proteasome subunit alpha type-1-like	10.0206	54.3587	2.43955	0.0228491
	Ssc.16135	Glyceraldehyde-3-phosphate dehydrogenase	46.6334	258.638	2.4715	1.07318e-05
	Ssc.57668	Asialoglycoprotein receptor 2-like isoform 2	8.98131	49.9946	2.47677	0.00706503
	Ssc.40980	Ribosomal protein L30 (RPL30)	273.707	1535.51	2.48801	2.3031e-06
	Ssc.6323	Perilipin 2 (PLIN2)	69.491	390.765	2.4914	3.6211e-06
	Ssc.53782	40S ribosomal protein S18-like	77.4706	436.337	2.49372	0.00953756
	Ssc.42580	60S ribosomal protein L29 (RPL29)	38.0456	214.734	2.49675	0.00103853
	Ssc.97888	PRNP prion protein	9.72925	57.419	2.56113	0.000493481
	Ssc.16373	Transcription factor SOX-9	6.66474	39.3682	2.56241	0.000496688
	LOC100157326#	60S acidic ribosomal protein P1-like	32.4489	191.738	2.56289	0.010785
	Ssc.4519	Ribosomal protein L14 (RPL14)	39.8231	236.011	2.56718	0.000158493
	Ssc.15237	2700099C19-like protein - PDZ domain containing 11	4.88914	29.0359	2.57019	0.0227411
	Ssc.14458	Cyclin-dependent kinase 2 associated protein 1	9.14151	54.3542	2.57189	0.0225704
	Ssc.2919	CD63 antigen	9.21481	54.8383	2.57316	0.0442394
	Ssc.10955	Microsomal glutathione S-transferase 3 (MGST3)	29.2309	180.291	2.62476	2.09814e-05
	Ssc.10553	60S ribosomal protein L18-like	59.7125	371.605	2.63766	2.06724e-05
	Ssc.15927	Matrix metallopeptidase 3 (stromelysin 1, progelatinase)	8.52791	53.2025	2.64123	0.00509975
	Ssc.53705	60S ribosomal protein L32-like	122.691	767.742	2.6456	6.42044e-08
	Ssc.8258	60S ribosomal protein L24-like	242.793	1527.64	2.6535	0.000910663
	LOC100521956#	UPF0467 protein C5orf32 homolog	13.6472	86.0892	2.65722	0.0295608
	Ssc.54355	Ferritin, light polypeptide (FTL)	203.221	1285.05	2.6607	1.02481e-09
	Ssc.29770	Transmembrane protein 139-like	1.48699	9.46868	2.67077	0.0045747
	Ssc.11125	Ribosomal protein L35 (RPL35)	37.2366	237.19	2.67125	9.21363e-06
	Ssc.53702	Eukaryotic translation elongation factor 1 gamma (EEF1G)	63.9589	408.125	2.6738	9.5113e-07
	Ssc.53973	Translationally-controlled tumor protein-like	927.295	6015.95	2.69769	3.93585e-10
	Ssc.47451	Gem-associated protein 6-like	1.92911	12.5393	2.70045	0.0285458
	Ssc.20240	Uncharacterized transcribed locus	3.25435	21.5227	2.72542	0.0284421
	Ssc.51895	Sphingomyelin phosphodiesterase, acid-like 3A	7.37898	48.9944	2.73112	0.00160591
	Ssc.46839	Peptidyl-prolyl cis-trans isomerase B-like	24.2717	161.592	2.73501	0.0124717
	Ssc.38558	Proteolipid protein 2 (colonic epithelium-enriched)	24.1881	165.049	2.77053	1.11246e-05
	Ssc.6663	Eukaryotic translation elongation factor 1 beta 2	138.542	960.495	2.79346	2.1238e-05
	Ssc.16159	Stearoyl-CoA desaturase (delta-9-desaturase)	7.90862	55.0739	2.79987	0.0106627
	Ssc.1297	Triosephosphate isomerase 1 (TPI1)	5.49635	39.0024	2.82702	0.0100042
	Ssc.21988	Chemokine (C-C motif) ligand 25	8.48355	64.4839	2.9262	0.037486
	Ssc.2257	NME/NM23 nucleoside diphosphate kinase 2	20.8985	159.038	2.9279	0.00166383
Up-regulated
Fold change 3.0 to 3.9
	Ssc.11718	Transmembrane protein C10orf57 homolog isoform 2	3.98633	31.0941	2.96351	0.00863092
	Ssc.60022	Hypothetical protein LOC100737370	6.57843	51.5858	2.97116	0.00462358
	Ssc.23321	Secreted phosphoprotein 1	199.604	1579.91	2.98464	1.35931e-06
	Ssc.39901	Laminin subunit gamma-2-like	10.2536	81.1849	2.98508	1.52438e-05
	Ssc.40049	Protein FAM84A-like	2.45869	19.6489	2.99848	0.0284236
	Ssc.12269	Protein S100-A2-like	6.84428	54.9055	3.00398	0.0341285
	Ssc.27041	NAD kinase domain containing 1	7.05393	57.6523	3.03088	0.019756
	Ssc.50553	CYCS cytochrome c, somatic	8.5639	70.2537	3.03623	0.000223798
	Ssc.6704	3-hydroxyisobutyrate dehydrogenase, mitochondrial-like	1.3064	11.7826	3.17299	3.88408e-06
	Ssc.18766	Olfactomedin-4-like	501.62	4980.58	3.31165	3.82298e-07
	Ssc.27474	Complement factor properdin	5.38386	58.1677	3.4335	1.52438e-05
	Ssc.56479	Tetraspanin-6-like	17.7364	195.019	3.45883	5.49832e-08
	Ssc.5108	Complement component C9	22.0833	245.462	3.47447	8.25334e-08
	Ssc.50679	Cytosolic IMP-GMP specific 5-nucleotidase	37.8197	458.928	3.60106	0.0108075
	Ssc.7943	APEX nuclease (multifunctional DNA repair enzyme) 1	1.68515	20.9027	3.63275	1.4728e-08
	Ssc.35257	Chemokine (C-X-C motif) ligand 10	236.212	3107.77	3.71772	9.14728e-08
	Ssc.11670	Uncharacterized protein	5.37698	74.1233	3.78506	2.75989e-07
	Ssc.12449	Vitamin K epoxide reductase complex subunit 1-like	2.12204	29.3866	3.79163	0.0311998
Up-regulated
Fold change 4.0 to 6.0
	Ssc.6391	Solute carrier family 2, glucose transporter member 1-like	2.02697	32.902	4.02078	0.0395805
	Ssc.45425	Cytosolic beta-glucosidase-like	615.674	10255.1	4.05803	0.00040465
	Ssc.4425	Uncharacterized protein	0.340121	16.529	5.60281	0.0284236
Down-regulated
Fold change -2.0 to -2.9
	Ssc.161	Solute carrier family 5 (sodium/glucose cotransporter)	29.1511	7.16609	-2.02429	0.0267873
	AGAP1#	ArfGAP with GTPase domain, ankyrin repeat	45.7888	11.0472	-2.05131	0.0284236
	Ssc.50495	Brevican core protein-like	61.2369	14.5806	-2.07035	0.0381524
	Ssc.61633	Sucrase-isomaltase, intestinal-like	25.6869	6.09338	-2.07572	0.000273019
	Ssc.85116	Vav 2 guanine nucleotide exchange factor	28.6038	6.78266	-2.07628	0.0459429
	Ssc.48368	Interferon-induced protein with tetratricopeptide repeats 1	48.5335	11.4623	-2.08209	0.00942034
	Ssc.37546	Synaptotagmin-like 2	57.8356	13.3402	-2.11617	0.000300087
	LOC100739454#	Dedicator of cytokinesis protein 2-like	41.3486	8.57513	-2.26961	0.015151
	SEMA4G#	Sema domain, immunoglobulin domain (Ig)	50.4524	10.3439	-2.28614	5.5835e-11
	Ssc.53914	NADH dehydrogenase subunit 4L	224.146	45.4855	-2.30096	0.0354544
	Ssc.760	Carboxylesterase 1 (CES1)	51.6423	10.3834	-2.31427	0.0021669
	LMTK2#	Lemur tyrosine kinase 2 (LMTK2)	25.1028	5.00984	-2.32501	0.0142955
	Ssc.12240	Meprin A, beta	217.01	42.7212	-2.34473	0.0053249
	FCRL3#	Fc receptor-like 3	32.753	6.34589	-2.36773	0.019756
	Ssc.29353	Solute carrier family 10 (ileal sodium/bile acid cotransporter)	19.1114	3.41585	-2.48412	0.0159467
	LOC100737281#	Tumor necrosis factor ligand superfamily member 10-like	34.9048	6.16185	-2.50199	0.00643323
	Ssc.3325	Putative tumour suppressor/hereditary multiple exostoses	22.1965	3.80321	-2.54504	0.0369745
	Ssc.92873	Uncharacterized transcribed locus	28.2064	4.61908	-2.61034	0.0473921
	Ssc.74288	Tripartite motif-containing protein 34-like	79.827	12.1922	-2.71092	0.0011649
	Ssc.1231	Heat shock 105kDa/110kDa protein 1	55.5836	8.01667	-2.79358	0.000338245
	LOC100620484#	Uncharacterized protein	25.5526	3.68308	-2.79449	0.000201999
	Ssc.51681	Resistin like beta	129.01	17.6274	-2.8716	0.00349253
Down-regulated
Fold change -3.0 to -3.9
	Ssc.45668	Fc receptor-like protein 1-like	32.9982	3.90754	-3.07805	0.0284236
	Ssc.60028	Meprin A, alpha (PABA peptide hydrolase)	49.8095	5.82866	-3.09518	2.58692e-07
	Ssc.6939	Septin-6-like isoform 3	17.126	1.94994	-3.13469	0.0473921
	Ssc.12415	Protein unc-93 homolog A-like	51.3672	5.60311	-3.19655	8.39147e-05
	Ssc.46299	Anterior gradient 2 homolog (Xenopus laevis)	45.342	4.61671	-3.29591	0.00400564
	Ssc.66777	Uncharacterized Transcribed locus	52.2498	5.31854	-3.29632	0.00898901
	Ssc.17840	Butyrophilin subfamily 1 member A1-like	150.338	14.5685	-3.36729	0.0284236
	Ssc.42232	Transcription regulator protein BACH2-like	12.3558	1.19551	-3.36948	0.0228491
	Ssc.19520	Somatostatin	239.353	22.839	-3.38957	1.79619e-05
	Ssc.58103	Disabled homolog 1 (Drosophila)	43.318	4.1325	-3.38988	0.010612
	LOC100515451#	Lipid phosphate phosphohydrolase 1-like	143.705	13.4793	-3.41429	6.16592e-05
	Ssc.16044	Serine peptidase inhibitor, Kazal type 4	243.743	22.6808	-3.42581	0.00139541
	Ssc.35327	Membrane-spanning 4-domains, subfamily A	141.463	12.2739	-3.52676	0.0144168
	Ssc.55041	Cationic amino acid transporter 3-like (isoform)	29.1741	2.35053	-3.63363	0.00375896
	Ssc.101745	Gastrin-releasing peptide receptor	37.9405	3.05478	-3.6346	0.0395805
	Ssc.71688	Cationic amino acid transporter 3-like	58.8984	4.02597	-3.87082	2.3031e-06
	Ssc.25551	Cubilin-like receptor	141.41	9.19046	-3.94361	3.23815e-05
Down-regulated
Fold change -4.0 to -6.0
	Ssc.15926	Chloride channel accessory 1 (CLCA1)	83.2018	3.763	-4.46666	0.00509975
	Ssc.61620	Phospholipase A2-like, membrane associated	352.726	15.5145	-4.50686	4.79013e-06
	Ssc.76568	Signaling lymphocytic activation family 7-like	114.191	4.81497	-4.56778	3.05546e-05
	Ssc.17225	Glucagon precursor	97.1916	3.27735	-4.89023	2.58692e-07
	LOC100737673#	Transmembrane protein 132C-like	18752.6	594.099	-4.98025	0.00509975
	Ssc.48521	Mucosal pentraxin-like	132.123	3.76742	-5.13216	2.16993e-08
	Ssc.38713	Gastric inhibitory polypeptide-like	36.584	1	-5.19314	0.0473921
	* Adjusted p-value for multiple comparisons using false discovery rate (FDR) - Benjamini-Hochberg correction
	# Unigene identifier not available
