# Supplementary material for: Laser microdissection coupled with RNA-seq analysis of porcine enterocytes infected with an obligate intracellular pathogen (Lawsonia intracellularis)
Source: BMC Genomics. 2013 Jun 24;14:421. doi: 10.1186/1471-2164-14-421 (PMC3718617; doi:10.1186/1471-2164-14-421)
Supplement: Additional file 3: Table S1 — Primers used for one-step RT-PCR and for validation of RNA-seq expression data by quantitative reverse transcriptase PCR assay. [file 1471-2164-14-421-S3.xlsx]

## Sheet: Table S1
	Gene symbol	Gene product	Entrez Gene ID	Primers
Sus scrofa	APEX1	APEX nuclease 1	100154728	GGCAGAAGATGGGGATGA
				GCTCCCGCCTTACTCTTCTT
	CTR1	High-affinity copper uptake protein	397186	CGGCACAGGGTACTTTCTCT
				ATGCTCTGTGATGTCCACGA
	DAD1	Defender against cell death 1	396984	GATTTCCCCTGGACAAGAGC
				CTGAAGAAAATCCATGTGTCCA
	LOC100154612	Cytosolic IMP-GMP	100154612	ATTAGCGTGGGCTGCATAGT
				GATAGAGAAGGCTGGAATGAGG
	LOC100522924	Vit K epoxide reductase subunit 1	100522924	TCAGTTGTTCCCGCGTCT
				CACCTGCTCCACCAGTCC
	LOC100523440	Cationic amino acid transporter 3	100523440	GGATATGGGATCCGACACAG
				GGTGGAGGCTGGTAGCTG
	LOC100737281	Tumor necrosis factor ligand 10	100737281	ATGGCGGTGATGCAGACT
				GATCAGGATCAACACACAGGTC
	LOC100737320	Olfactomedin-4-like	100737320	TGTTGGCTGGCAAGACATAG
				GCGTAAATCACCCACAATCC
	LOC100739719	Tetraspanin-6-like	100739719	TCCAGCTGATCGGAATCTTT
				GAGGAATAGGCCCATGTTACAC
	SLC10A2	Sodium/bile acid cotransporter 2	100625109	TGGCTCTGGGAATGATGC
				TCCAGAGTTGACCCACAGTTT
	SLC5A1	Sodium/glucose cotransporter 5	397113	TGCGTCATGTGTGGGTACTT
				CATCCCTGGCATCACTATGAC
	SPP1	Secreted phosphoprotein 1	397087	AAGTTCCGCAGATCCGAAG
				CCACATGTGACGTGAGGTCT
	SST	Somatostatin	494469	TGGAGCCTGAAGATTTGTCC
				CCGGGTTTGAGTTAGCTGAT
	LOC100621117	Gastric inhibitory polypeptide-like	100621117	AGCTGGCCCATCAGTCTAAC
				ATCATCATCACCGGGGTTC
	LOC100623884	Sucrase-isomaltase, intestinal-like	100623884	GGAATTGTTATTTCTCGGTCCA
				TGTCTCCAAGCCAGTGTCC
	LOC100738195	Facilitated glucose transporter family 2	100738195	AGCAGCCCAAGGATCTCTC
				TGCTGAGATCTGTCAGTTTGAGT
L. intracellularis	LI0005	Superoxide dismutase	4059803	TCATATCCATGAAGGAGGATCA
				GGAGTCCAGCTGTTAGATGTCC
	LI0447	Hypothetical protein	4060194	CCCAGCGTTTTACCCTATGA
				TCGCTGCATATCCTTTTATGG
	LI0457	σ54-like protein	4059845	CAGCTTGTAATGACTCCCCAGT
				TCAGCTAATTCAACCCGTGA
	LI0625	Chaperonin GroEL	4059709	AGCTGCGGTTGAAGAAGGTA
				TTAATGGAGCGGACAAAAGC
	LI0691	Peptidoglycan-associated protein	4060021	GTAGAACAATCTTTAGCAACGGAGT
				AATAATCCCATCAGTTATAGTTTCTGC
	LI0825	Lipid A core-O-antigen ligase	4059468	CATCTGAGTGGTTAGCTGCAA
				CACAAAAGCTAAAACAATCCCTCT
	LI0902	Outer membrane protein	4059372	TGCATGAAACAGTCATTAATCAAA
				CCCTAAATTATTATGACCATCAGTGAG
	LI0959	30S ribosomal protein S10	4059852	CAGCAAGAAATACAGGTGCAAG
				TTGCTCACGGGACTTTTTATC
	LIC056	Hypothetical protein	4073409	GGGAAATCCTTGCCCTTATC
				AAAACACCTGCGACAGTACCTAA
	LIC091	Hypothetical protein	4073453	AGGATCTTCAGGAAGTTCGTCTT
				CATTGCCTGGAGTACCAACA
	LI0590*	GMP synthase	4060256	TTCTTCCATCCCCCATAACA
				TTGGAGACATCCCTTTCCTG
	LI0159*	Serine hydroxymethyltransferase	4060225	TTTGCTGCAATAACGTGCAT
				GCACATATTGCTGGGCTTGT
	LI0913*	Aspartate ammonia-lyase	4059386	CCATAAGCTCAAGAGCACGA
				CTGCAGCACTTGCAAACAAT
* L. intracellularis housekeeping genes used in the one-step RT-PCR to evaluate the quality of the bacterial RNA
from microdissected enterocytes to be submitted for RNA-seq analysis.
