# Supplementary material for: Laser microdissection coupled with RNA-seq analysis of porcine enterocytes infected with an obligate intracellular pathogen (Lawsonia intracellularis)
Source: BMC Genomics. 2013 Jun 24;14:421. doi: 10.1186/1471-2164-14-421 (PMC3718617; doi:10.1186/1471-2164-14-421)
Supplement: Additional file 4: Table S4 — Predictive analysis of the highest expressed L. intracellularis genes encoding hypothetical proteins. [file 1471-2164-14-421-S4.xlsx]

## Sheet: Table S4
Gene Locus	Family	Class	Function
LI0461	Porin	Membrane and cell surface protein	Transmenbrane transport
LI1159	Secretion system effector	Secreted protein SseC-related1	Intracellular survival
LI0447	Aminomethyltransferase beta-barrel	Elongation factor	Protein biosynthesis
	Growth factor receptor	Knottins (miniproteins, toxins, lectins)	Wide-ranging
LIC060	Autotransporter beta	Serine protease EspP-related2	Proteolytic activity
LI0267	Proline isomerase	Isomerase FkpA-related3	Intracellular survival
1 SseC: translocator protein secreted by the type III secretion system of the Salmonella pathogenicity island 2 within the endossome (Nikolaus et al. 2001).
2 EspP: extracellular protease expressedcapable of cleaving pepsin A and human coagulation factor V (Brunder et al. 1997).
3 FkpA: isomerase protein that enhances the intracellular survival of Salmonella enterica Typhimurium (Horne et al. 1997).
